# Supplementary material for: CGG repeats trigger translational frameshifts that generate aggregation-prone chimeric proteins
Source: Nucleic Acids Res. 2022 Jul 29;50(15):8674–89. doi: 10.1093/nar/gkac626 (PMC9410890; doi:10.1093/nar/gkac626)
Supplement: gkac626_Supplemental_Files [file gkac626_supplemental_files.zip]

Archive with 7 entries (7 files):
- SF1.pdf
- SF2.pdf
- SF3.pdf
- SF4.pdf
- SF5.pdf
- SF7.pdf
- Supplemental Tables.pdf
